# Supplementary material for: Epiphytic microflora and mycotoxin content in meadows–Is plant biodiversity affecting fungal contamination?
Source: PLoS One. 2023 Sep 14;18(9):e0288397. doi: 10.1371/journal.pone.0288397 (PMC10501618; doi:10.1371/journal.pone.0288397)
Supplement: S1 Dataset — (XLSX) [file pone.0288397.s001.xlsx]

## Sheet: List1
Species variant	Deoxynivalenol	Aflatoxin B1	Zearalenone	Total amount of microorganisms (CFU/g)	Saccharomycotina (CFU/g)	Micromycetes (CFU/g)
Festuca arundinacea 'Prostela'	0	0.048578	0.994844	131818182	21818	67273
Festuca arundinacea 'Prostela'	0	0.0502408	0.222208	140909091	23182	100455
Festuca arundinacea 'Prostela'	0	0.0517554	0.241683	1.36364e+08	22500	83864
Festuca arundinacea 'Aprilia'	0	0.0547321	0.421782	54545455	30909	56818
Festuca arundinacea 'Aprilia'	0	0.0508829	0.421782	27272727	37273	59091
Festuca arundinacea 'Aprilia'	0	0.0504537	0.299502	40909091	34091	57954
Festuca arundinacea 'Philia'	0	0.0428966	0.430901	500000000	81364	389545
Festuca arundinacea 'Philia'	0	0.0500291	0.341712	750000000	123636	243636
Festuca arundinacea 'Philia'	0	0.0569322	0.313515	625000000	102500	316590
Festuca arundinacea 'Kora'	0	0.0564326	0.311148	500000000	45455	97273
Festuca arundinacea 'Kora'	0	0.0502408	0.285937	736363636	102727	97727
Festuca arundinacea 'Kora'	0	0.0496091	0.289287	618181818	74091	97500
Lolium perenne 'Promed'	0	0.0420232	0.587767	13218181818	10909	319091
Lolium perenne 'Promed'	0	0.040831	0.617544	14090909091	4091	1012727
Lolium perenne 'Promed'	0	0.0432514	0.563444	1.36545e+10	7500	665909
Mixture I - flowers	1.3316	0.0834	1.6068	772727273	663636	1227273
Mixture I	1.5364	0.062	0.6355	681818182	1100000	1481818
Mixture I	1.1242	0.0151	0.4366	7.27273e+08	881818	1.35455e+06
Mixture II - compromise	4.976	0.0362	0.8898	1818181818	10309091	12954545
Mixture II	2.0237	0.0238	1.1007	1.27273e+09	5.59545e+06	7.15455e+06
Mixture II	1.1688	0.0036	0.7515	1409090909	11872727	12636364
Mixture III - grass	2.2218	0.0338	1.0163	3318181818	2254545	2290909
Mixture III	0.7751	0.0202	0.737	2545454545	9818182	2109091
Mixture III	0.7074	0.0146	0.6712	2.93182e+09	6.03636e+06	2200000
	'Prosteva'	'Kora'	'Aprilia'	'Philia'	'Promed'	Mixture 1	Mixture 2	Mixture 3
Taraxacum sect. Ruderalia Kirschner, H. Ollgaard & Štěpánek	+	+	+	+	-	+	+	+
Cerastium arvense L.	-	-	-	-	+	+	+	+
Lamium album L.	+	+	+	+	+	-	-	-
Poa annua L.	-	-	-	-	+	+	+	+
Veronica arvensis L.	+	+	+	+	+	+	+	+
Veronica chamaedrys L.	+	-	-	-	-	-	-	-
Spergula arvensis L.	-	-	-	-	-	+	+	+
Galeopsis tetrahit L.	-	-	-	-	-	+	+	+
Stellaria media (L.) Vill.	-	-	-	-	-	+	+	+
Echinochloa crus-galli (L.) P. Beauv.	+	+	+	+	+	+	+	+
